# Supplementary material for: Genome-Wide Characterization of DrRALF Genes in Yam (Dioscorea rotundata) Reveals Their Potential Roles in Tuber Expansion and the Gibberellin Response
Source: Int J Mol Sci. 2025 Jun 26;26(13):6151. doi: 10.3390/ijms26136151 (PMC12249873; doi:10.3390/ijms26136151)
Supplement: Supplementary file 1 [file ijms-26-06151-s001.zip]

Archive with 14 entries (14 files):
- Supplementary Fig S1.jpg
- Supplementary Fig S2.jpg
- Supplementary Fig S3.jpg
- Supplementary Fig S4.jpg
- Supplementary Fig S5.jpg
- Supplementary Fig S6.jpg
- Supplementary Fig S7.jpg
- Supplementary Fig S8.jpg
- Supplementary File S1.txt
- Supplementary File S2.txt
- Supplementary File S3.txt
- Supplementary File S4.txt
- Supplementary File S5.txt
- Supplementary tables.xlsx
