# Supplementary material for: Genome-Wide Characterization of DrRALF Genes in Yam (Dioscorea rotundata) Reveals Their Potential Roles in Tuber Expansion and the Gibberellin Response
Source: Int J Mol Sci. 2025 Jun 26;26(13):6151. doi: 10.3390/ijms26136151 (PMC12249873; doi:10.3390/ijms26136151)
Supplement: Supplementary file 1 [file ijms-26-06151-s001.zip › Supplementary tables.xlsx]

## Sheet: Table S1 
Supplementary table S1 Informations of RALF genes of Arabidopsis thaliana
Locus Identifier	Gene Model Name	Gene Description	Primary Gene Symbol
AT1G60815	AT1G60815.1	Rapid alkalinization factor (RALF) family protein. Member of a diversely expressed predicted peptide family showing sequence similarity to tobacco Rapid Alkalinization Factor (RALF); and is believed to play an essential role in the physiology of Arabidopsis. Consists of a single exon and is characterized by a conserved C-terminal motif and N-terminal signal peptide.	RALF-LIKE 7 (RALFL7)
AT1G60625	AT1G60625.1	Rapid alkalinization factor (RALF) family protein. Member of a diversely expressed predicted peptide family showing sequence similarity to tobacco Rapid Alkalinization Factor (RALF); and is believed to play an essential role in the physiology of Arabidopsis. Consists of a single exon and is characterized by a conserved C-terminal motif and N-terminal signal peptide.	RALF-LIKE 6 (RALFL6)
AT2G32835	AT2G32835.1	Rapid alkalinization factor (RALF) family protein. Member of a diversely expressed predicted peptide family showing sequence similarity to tobacco Rapid Alkalinization Factor (RALF); and is believed to play an essential role in the physiology of Arabidopsis. Consists of a single exon and is characterized by a conserved C-terminal motif and N-terminal signal peptide.	RALF-LIKE 16 (RALFL16)
AT1G23145	AT1G23145.1	Rapid alkalinization factor (RALF) family protein. Member of a diversely expressed predicted peptide family showing sequence similarity to tobacco Rapid Alkalinization Factor (RALF); and is believed to play an essential role in the physiology of Arabidopsis. Consists of a single exon and is characterized by a conserved C-terminal motif and N-terminal signal peptide.	RALF-LIKE 2 (RALFL2)
AT1G23147	AT1G23147.1	Rapid alkalinization factor (RALF) family protein. Member of a diversely expressed predicted peptide family showing sequence similarity to tobacco Rapid Alkalinization Factor (RALF); and is believed to play an essential role in the physiology of Arabidopsis. Consists of a single exon and is characterized by a conserved C-terminal motif and N-terminal signal peptide.	RALF-LIKE 3 (RALFL3)
AT1G35467	AT1G35467.1	Rapid alkalinization factor (RALF) family protein. Member of a diversely expressed predicted peptide family showing sequence similarity to tobacco Rapid Alkalinization Factor (RALF); and is believed to play an essential role in the physiology of Arabidopsis. Consists of a single exon and is characterized by a conserved C-terminal motif and N-terminal signal peptide.	RALF-LIKE 5 (RALFL5)
AT2G34825	AT2G34825.1	Rapid alkalinization factor (RALF) family protein. Member of a diversely expressed predicted peptide family showing sequence similarity to tobacco Rapid Alkalinization Factor (RALF); and is believed to play an essential role in the physiology of Arabidopsis. Consists of a single exon and is characterized by a conserved C-terminal motif and N-terminal signal peptide.	RALF-LIKE 20 (RALFL20)
AT3G04735	AT3G04735.1	Rapid alkalinization factor (RALF) family protein. Member of a diversely expressed predicted peptide family showing sequence similarity to tobacco Rapid Alkalinization Factor (RALF); and is believed to play an essential role in the physiology of Arabidopsis. Consists of a single exon and is characterized by a conserved C-terminal motif and N-terminal signal peptide.	RALF-LIKE 21 (RALFL21)
AT4G13075	AT4G13075.1	Rapid alkalinization factor (RALF) family protein. Member of a diversely expressed predicted peptide family showing sequence similarity to tobacco Rapid Alkalinization Factor (RALF); and is believed to play an essential role in the physiology of Arabidopsis. Consists of a single exon and is characterized by a conserved C-terminal motif and N-terminal signal peptide.	RALF-LIKE 30 (RALFL30)
AT4G11653	AT4G11653.1	Rapid alkalinization factor (RALF) family protein. Member of a diversely expressed predicted peptide family showing sequence similarity to tobacco Rapid Alkalinization Factor (RALF); and is believed to play an essential role in the physiology of Arabidopsis. Consists of a single exon and is characterized by a conserved C-terminal motif and N-terminal signal peptide.	RALF-LIKE 29 (RALFL29)
AT2G32785	AT2G32785.1	Encodes a Rapid ALkalinization Factor (RALF) family protein. RALF36 is one component of the pollen tube-embryo sac signaling pathway that regulates pollen tube attraction and polyspermy block.It is one of the ligands for the FER/HERK1/ANJ receptor pathway.	RALF36
AT2G32788	AT2G32788.1	Encodes a Rapid ALkalinization Factor (RALF) family protein. RALF37 is one component of the pollen tube-embryo sac signaling pathway that regulates pollen tube attraction and polyspermy block.It is one of the ligands for the FER/HERK1/ANJ receptor pathway.	RALF37
AT2G33130	AT2G33130.1	Member of a diversely expressed predicted peptide family showing sequence similarity to tobacco Rapid Alkalinization Factor (RALF); and is believed to play an essential role in the physiology of Arabidopsis. Consists of a single exon and is characterized by a conserved C-terminal motif and N-terminal signal peptide.	RALF-LIKE 18 (RALFL18)
AT2G33775	AT2G33775.1	Member of a diversely expressed predicted peptide family showing sequence similarity to tobacco Rapid Alkalinization Factor (RALF); and is believed to play an essential role in the physiology of Arabidopsis. Consists of a single exon and is characterized by a conserved C-terminal motif and N-terminal signal peptide.	RALF-LIKE 19 (RALFL19)
AT4G11510	AT4G11510.1	Member of a diversely expressed predicted peptide family showing sequence similarity to tobacco Rapid Alkalinization Factor (RALF); and is believed to play an essential role in the physiology of Arabidopsis. Consists of a single exon and is characterized by a conserved C-terminal motif and N-terminal signal peptide.	RALF-LIKE 28 (RALFL28)
AT4G13950	AT4G13950.1	Member of a diversely expressed predicted peptide family showing sequence similarity to tobacco Rapid Alkalinization Factor (RALF); and is believed to play an essential role in the physiology of Arabidopsis. Consists of a single exon and is characterized by a conserved C-terminal motif and N-terminal signal peptide.	RALF-LIKE 31 (RALFL31)
AT4G14010	AT4G14010.1	Member of a diversely expressed predicted peptide family showing sequence similarity to tobacco Rapid Alkalinization Factor (RALF); and is believed to play an essential role in the physiology of Arabidopsis. Consists of a single exon and is characterized by a conserved C-terminal motif and N-terminal signal peptide.	RALF-LIKE 32 (RALFL32)
AT2G19045	AT2G19045.1	Member of a diversely expressed predicted peptide family showing sequence similarity to tobacco Rapid Alkalinization Factor (RALF); and is believed to play an essential role in the physiology of Arabidopsis. Consists of a single exon and is characterized by a conserved C-terminal motif and N-terminal signal peptide.	RALF-LIKE 13 (RALFL13)
AT2G19020	AT2G19020.1	Member of a diversely expressed predicted peptide family showing sequence similarity to tobacco Rapid Alkalinization Factor (RALF); and is believed to play an essential role in the physiology of Arabidopsis. Consists of a single exon and is characterized by a conserved C-terminal motif and N-terminal signal peptide.	RALF-LIKE 10 (RALFL10)
AT2G20660	AT2G20660.1	Member of a diversely expressed predicted peptide family showing sequence similarity to tobacco Rapid Alkalinization Factor (RALF); and is believed to play an essential role in the physiology of Arabidopsis. Consists of a single exon and is characterized by a conserved C-terminal motif and N-terminal signal peptide.	RALF-LIKE 14 (RALFL14)
AT2G19040	AT2G19040.1	Member of a diversely expressed predicted peptide family showing sequence similarity to tobacco Rapid Alkalinization Factor (RALF); and is believed to play an essential role in the physiology of Arabidopsis. Consists of a single exon and is characterized by a conserved C-terminal motif and N-terminal signal peptide.	RALF-LIKE 12 (RALFL12)
AT2G19030	AT2G19030.1	Member of a diversely expressed predicted peptide family showing sequence similarity to tobacco Rapid Alkalinization Factor (RALF); and is believed to play an essential role in the physiology of Arabidopsis. Consists of a single exon and is characterized by a conserved C-terminal motif and N-terminal signal peptide.	RALF-LIKE 11 (RALFL11)
AT3G05490	AT3G05490.1	Member of a diversely expressed predicted peptide family showing sequence similarity to tobacco Rapid Alkalinization Factor (RALF); and is believed to play an essential role in the physiology of Arabidopsis. Consists of a single exon and is characterized by a conserved C-terminal motif and N-terminal signal peptide.	RALF-LIKE 22 (RALFL22)
AT3G25170	AT3G25170.1	Member of a diversely expressed predicted peptide family showing sequence similarity to tobacco Rapid Alkalinization Factor (RALF); and is believed to play an essential role in the physiology of Arabidopsis. Consists of a single exon and is characterized by a conserved C-terminal motif and N-terminal signal peptide.	RALF-LIKE 26 (RALFL26)
AT3G29780	AT3G29780.1	Member of a diversely expressed predicted peptide family showing sequence similarity to tobacco Rapid Alkalinization Factor (RALF); and is believed to play an essential role in the physiology of Arabidopsis. Consists of a single exon and is characterized by a conserved C-terminal motif and N-terminal signal peptide.	RALF-LIKE 27 (RALFL27)
AT1G61566	AT1G61566.1	Member of a diversely expressed predicted peptide family showing sequence similarity to tobacco Rapid Alkalinization Factor (RALF); and is believed to play an essential role in the physiology of Arabidopsis. Consists of a single exon and is characterized by a conserved C-terminal motif and N-terminal signal peptide.	RALF-LIKE 9 (RALFL9)
AT3G25165	AT3G25165.1	Member of a diversely expressed predicted peptide family showing sequence similarity to tobacco Rapid Alkalinization Factor (RALF); and is believed to play an essential role in the physiology of Arabidopsis. Consists of a single exon and is characterized by a conserved C-terminal motif and N-terminal signal peptide.	RALF-LIKE 25 (RALFL25)
AT3G23805	AT3G23805.1	Member of a diversely expressed predicted peptide family showing sequence similarity to tobacco Rapid Alkalinization Factor (RALF); and is believed to play an essential role in the physiology of Arabidopsis. Consists of a single exon and is characterized by a conserved C-terminal motif and N-terminal signal peptide.	RALF-LIKE 24 (RALFL24)
AT4G15800	AT4G15800.1	Member of a diversely expressed predicted peptide family showing sequence similarity to tobacco Rapid Alkalinization Factor (RALF); and is believed to play an essential role in the physiology of Arabidopsis. Consists of a single exon and is characterized by a conserved C-terminal motif and N-terminal signal peptide. The mRNA is cell-to-cell mobile.	RALF-LIKE 33 (RALFL33)
AT5G67070	AT5G67070.1	Member of a diversely expressed predicted peptide family showing sequence similarity to tobacco Rapid Alkalinization Factor (RALF); and is believed to play an essential role in the physiology of Arabidopsis. Consists of a single exon and is characterized by a conserved C-terminal motif and N-terminal signal peptide. The mRNA is cell-to-cell mobile.	RALF-LIKE 34 (RALFL34)
AT2G22055	AT2G22055.1	Member of a diversely expressed predicted peptide family showing sequence similarity to tobacco Rapid Alkalinization Factor (RALF); and is believed to play an essential role in the physiology of Arabidopsis. Consists of a single exon and is characterized by a conserved C-terminal motif and N-terminal signal peptide. This gene is contained within a highly AT-rich repetitive sequence region.	RALF-LIKE 15 (RALFL15)
AT2G32890	AT2G32890.1	Member of a diversely expressed predicted peptide family showing sequence similarity to tobacco Rapid Alkalinization Factor (RALF); and is believed to play an essential role in the physiology of Arabidopsis. Consists of a single exon and is characterized by a conserved C-terminal motif and N-terminal signal peptide. This gene is contained within a highly AT-rich repetitive sequence region.	RALF-LIKE 17 (RALFL17)
AT1G28270	AT1G28270.1	Member of a diversely expressed predicted peptide family showing sequence similarity to tobacco Rapid Alkalinization Factor (RALF); and is believed to play an essential role in the physiology of Arabidopsis. Consists of a single exon and is characterized by a conserved C-terminal motif and N-terminal signal peptide. RALF4 and RALF19 act redundantly in the pollen tube to regulate pollen tube growt…	RALF-LIKE 4 (RALFL4)
AT3G16570	AT3G16570.1	Encodes RALF23; a member of a diversely expressed predicted peptide family showing sequence similarity to tobacco Rapid Alkalinization Factor (RALF); and is believed to play an essential role in the physiology of Arabidopsis. Consists of a single exon and is characterized by a conserved C-terminal motif and N-terminal signal peptide. RALF23 is significantly downregulated by brassinolide treatment…	RAPID ALKALINIZATION FACTOR 23 (RALF23)
AT1G61563	AT1G61563.1	Member of a diversely expressed predicted peptide family showing sequence similarity to tobacco Rapid Alkalinization Factor (RALF); and is believed to play an essential role in the physiology of Arabidopsis. Consists of a single exon and is characterized by a conserved C-terminal motif and N-terminal signal peptide.	RALF-LIKE 8 (RALFL8)
AT1G02900	AT1G02900.1	Member of a diversely expressed predicted peptide family showing sequence similarity to tobacco Rapid Alkalinization Factor (RALF); and is believed to play an essential role in the physiology of Arabidopsis. Consists of a single exon and is characterized by a conserved C-terminal motif and N-terminal signal peptide. Mediates Ca2+-dependent signaling. Regulates the splicing of flowering genes and …	RAPID ALKALINIZATION FACTOR 1 (RALF1)

## Sheet: Table S2
Supplementary table S2 Cis-regulatory elements of DrRALF promoter predicted using PlantCARE
gene	start position	end position	pridicted function
DrRALF1	1390	1418	abscisic acid responsiveness
DrRALF1	1375	1400	MeJA-responsiveness
DrRALF1	1690	1715	MeJA-responsiveness
DrRALF2	626	653	gibberellin-responsive
DrRALF3	504	530	abscisic acid responsiveness
DrRALF3	773	798	abscisic acid responsiveness
DrRALF3	1959	1984	MeJA-responsiveness
DrRALF3	1917	1946	salicylic acid responsiveness
DrRALF5	411	436	abscisic acid responsiveness
DrRALF5	409	434	MeJA-responsiveness
DrRALF5	1796	1821	MeJA-responsiveness
DrRALF6	1006	1035	salicylic acid responsiveness
DrRALF7	69	94	abscisic acid responsiveness
DrRALF7	1674	1699	abscisic acid responsiveness
DrRALF7	80	106	auxin-responsive
DrRALF7	1702	1727	MeJA-responsiveness
DrRALF7	315	344	salicylic acid responsiveness
DrRALF1	1978	1997	GRAS-binding site
DrRALF1	1841	1860	GRAS-binding site
DrRALF1	1526	1545	GRAS-binding site
DrRALF2	1953	1972	GRAS-binding site
DrRALF4	535	554	GRAS-binding site
DrRALF4	1923	1942	GRAS-binding site
DrRALF4	330	349	GRAS-binding site
DrRALF4	1885	1904	GRAS-binding site
DrRALF5	1009	1028	GRAS-binding site
DrRALF5	1971	1990	GRAS-binding site
DrRALF6	1832	1851	GRAS-binding site
DrRALF6	1019	1038	GRAS-binding site
DrRALF6	1148	1167	GRAS-binding site
DrRALF7	913	932	GRAS-binding site
DrRALF7	1941	1960	GRAS-binding site
DrRALF7	1915	1934	GRAS-binding site
DrRALF7	1896	1915	GRAS-binding site
DrRALF7	429	448	GRAS-binding site
DrRALF7	1904	1923	GRAS-binding site
DrRALF7	295	314	GRAS-binding site
DrRALF7	1959	1978	GRAS-binding site
DrRALF7	1938	1957	GRAS-binding site
DrRALF7	1059	1078	GRAS-binding site

## Sheet: Table S3
Supplementary table S3 List of the primers used in qRT-PCR.
gene name	primers
Actin	F:CTCATTGATCGGCATGGAAGC
	R:GGGGAACATAGTTGAACCACCAC
DrRALF1	F:TTGGTGAGCTTGAAGCAATGG
	R:TGGTGTTGAGCATGGCACT
DrRALF2	F:CTGACCGTCCTGCTTGTGAT
	R:TCGTAAGGCCTACAACCACG
DrRALF3	F:TCGTCCTCCTCGTTTTGAGC
	R:CTCCACATCGCCCTCGAAAT
DrRALF4	F:TCGGATCCTCGCTACATCCA
	R:GCAGCCACGATTGTAGGGAT
DrRALF5	F:GAGCTTGGCTCCGAGATCAG
	R:ATAAGGGTTGGCTTGGGCTC
DrRALF6	F:ACCTCCGGCTACATCAGCTA
	R:CAACCGCGGGAATAGGGATT

## Sheet: Table S4
Supplementary table S4 The result of duplication analysis of DrRALFs.
Gene	Genetype
DrRALF1	Singleton
DrRALF2	Singleton
DrRALF3	Dispersed
DrRALF4	WGD or Segmental
DrRALF5	WGD or Segmental
DrRALF6	WGD or Segmental
DrRALF7	Dispersed

## Sheet: Table S5
Supplementary table S5 The expression levels of DrRALFs across 12 different tissues.
	Axillary bud	Flower bud	Rachis	Lower 2 cm of inflorescence	Top 2 cm of inflorescence	Pulvinus	Petiole	Root	Spine	Tuber (tail)	Tuber (middle)	Tuber (head)
DrRALF1	0	36.1108	174.355	66.5223	42.9856	0	0	0	0	0	0	0
DrRALF2	2.17233	15.8185	114.907	31.8584	41.1766	49.9602	64.6038	22.3779	0	8.57719	2.01473	4.84944
DrRALF3	166.811	143.813	114.777	248.141	527.652	87.2323	59.0826	11.3829	5.46506	41.8713	18.7787	17.3109
DrRALF4	73.3606	498.664	1098.53	405.295	469.302	311.864	217.695	243.502	615.301	90.3385	39.2351	31.7496
DrRALF5	2.72909	14.912	0.890767	16.5836	6.15813	3.26631	2.30239	741.671	4.41243	109.441	38.5982	21.8548
DrRALF6	94.0085	210.183	240.205	159.193	213.562	63.9442	106.533	232.561	45.4202	154.775	104.559	179.582
DrRALF7	0	0	1.19241	0.836185	0.694854	0	0	0.512569	0	0.152764	0.148364	0

## Sheet: Table S6
Supplementary table S6 Expression levels of yam DrRALFs during different stages of tuber development.
	Initiation 1	Initiation 2	Initiation 3	Early 1	Early 2	Early 3	Middle 1	Middle 2	Middle 3	Mature 1	Mature 2	Mature 3
DrRALF1	46.4864	42.1661	56.3501	15.3908	19.7775	13.3768	23.7126	15.798	17.0859	2.12205	2.2909	0.544408
DrRALF2	16.7011	17.0696	13.7259	12.5683	13.0651	15.7389	16.1398	8.99746	11.2618	2.59727	1.65285	2.36299
DrRALF3	62.9961	75.7504	67.8182	57.2227	70.5566	73.6497	33.8361	40.916	42.8612	14.2299	41.1199	13.9372
DrRALF4	148.712	142.123	169.189	168.817	191.917	229.348	135.565	138.641	121.101	116.105	65.8598	103.515
DrRALF5	59.6442	32.8828	62.4775	76.1824	76.7758	104.927	53.4091	37.1775	66.9318	22.1542	24.1662	36.0334
DrRALF6	880.355	459.945	819.701	659.234	578.675	562.55	356.06	369.599	345.837	226.048	165.899	134.546
DrRALF7	0	0	0	0	0	0	0	0	0	0	0	0
